# Supplementary material for: Prediction of delayed graft function and long-term graft survival by serum and urinary neutrophil gelatinase–associated lipocalin during the early postoperative phase after kidney transplantation
Source: PLoS One. 2018 Jan 5;13(1):e0189932. doi: 10.1371/journal.pone.0189932 (PMC5755755; doi:10.1371/journal.pone.0189932)
Supplement: S1 Table — (XLSX) [file pone.0189932.s001.xlsx]

## Sheet: Tabelle1
Number Patient	Sex (1=w, 2=m)	Cold ischemia time (min)	Age Patient	Outcome (1=primary function, 2=DGF))	Missmatches	Age Donor	Creatinin0	Creatinin1	Creatinin2	Creatinin3	Creatinin4	Creatinin5	Creatinin6	Creatinin7	Creatinin8	Creatinin9	Creatinin10	Creatinin11	Creatinin12	Creatinin13	Creatinin14	Creatinin15	LCN_Serum0	LCN_Serum1	LCN_Serum2	LCN_Serum3	LCN_Serum4	LCN_Serum5	LCN_Serum6	LCN_Serum7	LCN_Serum8	LCN_Serum9	LCN_Serum10	LCN_Serum11	LCN_Serum12	LCN_Serum13	LCN_Serum14	LCN_Serum15	LCN_Urin0	LCN_Urin1	LCN_Urin2	LCN_Urin3	LCN_Urin4	LCN_Urin5	LCN_Urin6	LCN_Urin7	LCN_Urin8	LCN_Urin9	LCN_Urin10
1	2	190	23	1	1	54	5.76	4.74	3.15	2.41	1.97	1.71	1.77	1.75	1.79	1.62	1.57	1.62	discharge				220.472	127.105	90.6569	140.402	90.6569	85.3954	171.779	138.297	155.804	162.978	127.893	144.802					36.9579	3.14094	15.9893	13.8983	19.308	26.9837	31.7921	8.73724	1.65816	4.52806	14.6684
2	2	1050	46	2	3	64	9.8	7.62	4.19	6.97	5.45	7.81	7.06	6.86	9.95	11.76	7.51	9.04	11.21	8.5	9.86	10.87	310.682	194.26	216.358	122.8	172.353	168.24	218.559	301.116	264.477	281.983	266.773	131.601	281.983	301.116	291.55	281.983	178.3	181.936	113.393	118.559	15.8163	120.759	108.323	191.502	173.278	166.008	172.274
3	2	1071	69	1	2	57	4.89	4.49	2.96	2.73	2.33	1.62	1.22	1.11	0.98	1.09	1.07	discharge					281.983	176.18	174.841	186.703	131.888	89.2219	70.5676	111.416	84.1518	90.1786	96.588						140.992	43.6543	38.9083	40.6888	7.63712	6.97848	4.95855	3.96378	2.80612	4.09758	2.85395
4	2	182	56	1	4	30	12.55	4.13	1.75	1.23	1.07	0.96	0.92	0.92	0.88	0.91	0.86	0.97	0.96	1.02	0.88	0.97	304.943	236.161	201.626	161.256	128.827	101.371	110.364	88.648	41.5816	141.837	137.628	150.255	149.394	151.881	143.367	126.626	anurisch	152.71	88.2813	30.9311	27.7562	24.3304	9.69388	5.53253	6.01084	19.6429	4.04974
5	2	844	69	1	0	62	7.25	4.89	3.76	2.99	2.88	2.34	2.04	1.75	1.85	1.72	1.72	1.66	1.74	1.67	1.61	1.61	266.677	167.761	153.699	142.973	130.261	107.302	92.0918	116.869	124.426	133.61	137.628	63.2015	120.026	118.782	100.032	92.2832	182.605	166.821	103.587	112.675	68.8616	37.2927	32.0791	26.0045	23.1824	20.1212	23.1346
6	2	866	52	2	4	60	14.83	9.5	10.02	7.46	7.42	4.33	4.3	4.12	3.57	3.26	2.92	2.63	2.66	2.44	2.31	2.07	320.249	305.23	303.029	268.304	248.788	222.577	189.764	185.938	220.568	265.242	258.833	243.144	267.443	264.668	238.361	193.893	anurisch	191.406	172.417	167.108	157.494	133.386	84.2634	72.0185	57.5255	51.6901	37.0536
7	2	166	40	1	5	36	7.75	3.8	2.76	2.07	1.7	1.61	1.39	1.37	1.31	1.3	1.39	discharge					294.802	202.774	143.463	124.426	105.389	87.787	113.138	118.591	127.105	141.167	85.8737						172.082	166.821	126.499	17.2991	23.0867	10.4114	10.794	9.16773	10.9853	4.76722	3.71492
8	1	833	38	1	1	20	8.48	3.6	3.04	2.29	1.84	1.58	1.26	1.18	1.08	1.01	1	0.97	1.06	1.04	discharge		335.555	112.181	174.554	200	145.472	117.443	106.346	144.802	178.858	180.485	200.574	242.289	185.246	190.211			147.832	91.9643	36.1926	6.25	26.4349	19.6429	10.6983	14.7162	22.1779	43.5108	27.2959
9	2	665	47	1	1	64	6.73	5.63	4.25	2.46	1.85	1.57	1.41	1.34	1.38	1.33	discharge						326.658	238.17	187.468	175.893	137.532	113.138	102.136	101.563	114.955	160.874							172.082	166.008	80.5804	38.9668	50.2551	27.9656	37.5797	44.2761	57.095	48.9158
10	1	672	63	1	2	57	4.26	2.99	3.79	3.13	2.09	1.34	1.02	0.8	0.84	0.8	0.88	0.92	0.88	discharge			156.665	268.495	210.427	165.561	110.077	98.7883	89.3176	102.71	61.5493	92.0775	85.4225	87.5352	77.9225				167.108	89.8597	45.6633	36.0969	28.97	20.169	45.2328	18.6384	41.8846	29.6875	32.4617
11	1	192	67	1	3	64	7.63	5.19	2.53	1.68	1.68	1.5	1.6	1.49	1.5	1.45	1.3	discharge					323.597	214.923	187.851	155.038	123.374	133.992	110.89	87.787	93.1378	88.5906	78.1046						191.502	152.71	77.3278	26.1001	15.912	18.0166	4.33673	13.3291	7.54145	10.4114	13.2813
12	2	640	55	1	3	55	6.57	3.14	1.99	1.57	1.51	1.45	1.45	1.42	1.54	1.46	1.59	1.83	1.72	1.84	2.25	2.24	320.898	204.209	207.653	181.441	164.031	120.883	108.873	117.007	123.134	140.141	157.935	173.099	138.662	159.789	159.155	169.93	177.152	7.73278	19.8849	28.4439	40.1626	27.4872	13.1378	77.7105	10.22	35.2838	29.1614
13	2	593	67	1	5	74	4.31	3.61	3.7	3.87	3.91	3.18	2.78	2.35	2.06	1.89	1.65	1.41	1.18	1.24	1.16	1.23	281.983	210.427	165.561	110.077	98.7883	89.3176	102.71	61.5493	92.0775	85.4225	87.5352	77.9225	82.8548	87.787	93.1378	88.5906	184.04	132.239	147.832	68.8138	36.0491	22.3214	33.3705	26.6263	35.523	23.6129	24.4739
14	1	1205	75	1	4	74	3.28	3.3	3.16	3.06	2.93	2.43	2.32	2.14	1.86	1.67	1.62	1.48	1.26	1.3	discharge		261.033	221.189	181.346	124.426	133.61	137.628	63.2015	120.026	118.782	100.032	92.2832	102.136	101.563	114.955			140.992	51.4031	70.0096	21.5083	18.9732	34.375	11.5593	13.5682	18.8776	18.6862	50.5899
15	1	139	34	1	4	57	7.85	5.99	4.48	3.18	2.16	1.75	1.59	1.38	1.22	1.3	1.17	1.24	1.35	1.16	1.32	1.18	353.061	296.62	296.62	240.179	161.256	128.827	101.371	110.364	117.443	106.346	144.802	178.858	102.71	120.026	118.782	96.588	173.039	147.927	27.4394	8.35459	9.1199	7.01531	10.9375	7.06314	13.7596	1.99286	4.84831
16	2	744	32	2	2	40	5.61	5.61	3.69	6.47	5.02	6.39	4.3	4.61	3.18	3.25	3.7	2.66	3.04	2.61	3.82	2.83	331.946	296.986	278.451	249.95	267.958	243.958	201.935	223.946	183.582	191.349	183.935	210.935	175.946	166.253	198.835	174.958	113.891	236.942	168.501	100.059	56.9601	21.2671	11.0054	26.2641	3.15289	16.0916	47.0553
17	2	737	71	2	5	74	5.1	4.36	5.65	5.81	5.62	4.19	4.8	3.34	3.42	3.49	3.56	2.64	2.87	2.98	2.89	3.1	252.535	180.07	221.585	232.993	206.056	183.662	187.782	185.986	182.711	186.092	198.662	183.979	194.648	185.035	178.063	193.908	48.0369	40.0059	31.0827	29.4765	14.307	13.8608	12.5223	12.0761	249.524	78.9114	96.8471
18	1	233	62	1	6	63	5.14	3.3	3.05	3.19	2.63	2.46	2.12	2.01	1.83	1.78	1.75	1.37	1.44	1.33	1.48	1.27	266.268	177.43	154.401	136.232	109.401	140.563	164.225	130.951	134.225	169.085	167.289	179.014	140.986	163.908	159.472	158.944	379.774	280.22	178.227	92.1178	75.2528	20.2855	36.7936	17.0732	11.0054	6.27603	23.2302
19	1	671	50	1	2	57	8.34	6.51	3.11	1.83	1.27	1.07	0.89	0.96	0.9	0.86	0.84	0.8	discharge				345.317	212.711	159.577	131.373	89.2254	67.5704	89.9648	108.345	117.641	125.246	129.683						anurisch	280.666	20.6425	3.59905	5.116	5.20524	1.63593	3.33135	4.58061	4.40214	1.18977
20	2	604	46	2	2	2	4.1	5.76	4.08	5	6.95	8.68	6.46	8.45	5.76	6.67	4.3	4	5.71	6.3	4.26	4.38	345.317	330.423	317.373	286.866	314.437	350.739	312.528	327.232	345.528	321.725	309.493	320.739	317.528	325.077	336.62	308.31	374.955	185.723	177.87	142.445	180.279	250.059	anurisch	anurisch	anurisch	anurisch	anurisch
21	1	1086	43	2	3	51		11.45	9.1	9.93	6.1	7.77	5.54	6.68	4.8	5.44	3.9	4.44	3.1	2.84	2.48	2.13	312.535	160.07	221.585	232.993	206.056	153.662	187.782	185.986	182.711	186.092	198.662	183.979	194.648	185.035	178.063	163.908	376.829	284.949	252.826	259.161	177.246	210.619	210.217	209.816	160.202	259.072	158.239
22	1	630	44	1	1	59	6.57	4.64	4.32	2.64	1.68	1.06	1.07	1.1	0.99	0.97	0.89	0.94	0.9	0.89	discharge		345.634	206.901	171.831	136.761	104.859	89.2219	70.5676	111.416	84.1518	90.1786	96.588	87.5352	77.9225				378.346	167.609	90.6008	19.4825	13.3254	30.3688	12.6115	17.4301	11.2731	2.08209	4.04521
23	2	660	41	1	2	59	7.33	6.18	5.95	4.91	3.91	3	2.31	2.01	1.82	discharge							174.841	186.703	131.888	89.2219	70.5676	111.416	84.1518	90.1786	74.1548								anurisch	378.257	279.595	269.155	66.7757	79.0898	22.0702	22.3379	14.2177
24	2	730	56	1	2	60	5.3	4.05	3.97	3.27	2.71	2.1	1.67	1.36	1.3	1.18							189.225	67.5704	89.9648	108.345	117.641	125.246	129.683	93.1378									33.5812	12.5223	22.2487	10.0238	3.06365	20.464	4.84831	3.86675
25	2	731	69	2	3	65	8.4	9.35	7.05	6.9	6.58	9.49	7.37	6.2	8.51	6.16	8.29	5.45	7.24	8.24	5.79	6.34	320.249	285.23	303.029	218.304	248.788	202.577	189.764	185.938	220.568	185.242	218.833	213.144	267.443	264.668	238.361	193.893	anurisch	anurisch	121.386	anurisch	anurisch	anurisch	anurisch	anurisch	202.142	121.743	159.221
26	1	629	69	2	3	70	6.72	5.6	3.56	3.38	4.37	3.86	2.53	2.51	2.43	2.47	2.5	2.45	2.03				345.317	242.94	140.563	164.225	130.951	134.225	169.085	167.289	179.014	187.851	155.038	123.374	133.992				379.149	61.9572	83.1945	12.3438	10.8269	30.5473	3.50982	2.52826	0.654373	0.118977	6.98989
27	1	949	56	1	0	42	5.3	3.39	2.91	3.21	2.48	1.51	1.11	1.08	1	1.04	discharge						274.802	192.774	123.463	122.538	105.389	87.787	113.138	118.591	127.105	121.167							146.46	13.3254	9.7561	2.08209	6.81142	3.06365	0.832838	1.36823	0.922071	1.8144
28	2	878	68	2	3	68	7.01	8.17	6.22	6.49	4.4	4.25	5.98	4.22	5.3	5.81	3.89	3.74	3.38	2.99	2.59	2.69	297.542	321.597	217.923	177.851	186.055	194.26	216.358	324.366	299.542	285.599	253.063	212.077	171.092	202.359	168.556	168.556	168.412	280.131	272.546	87.2992	53.3016	166.761	280.22	117.192	84.7115	58.7448	101.309
29	2	937	71	1	5	68	4.92	3.19	2.98	3.82	4.22	4.59	4.29	3.78	3.15	2.91	2.37	2.62	2.23	2.29	2.09	1.94	294.802	202.774	143.463	122.538	105.389	87.787	113.138	118.591	127.105	141.167	85.8737	87.5352	77.9225	120.026	108.782	94.588	86.4069	79.0898	50.6246	33.4027	23.141	27.4242	11.2731	5.74063	13.5039	15.8239	23.4087
30	2	176	52	1	4	48	6.9	6.68	7.98	5.51	3.69	2.28	1.7	1.35	1.21	1.14	1.09	1.05	1.18	discharge			305.839	270.489	167.388	138.828	110.845	98.8628	86.8237	84.8571	79.8436	81.3456	87.8235	77.4346	85.2987				379.774	380.756	45.7168	21.4456	15.8239	10.2023	11.3623	11.5408	12.6115	20.6425	20.8209
31	1	937	63	1	1	56	9.3	9.23	4.81	3.02	2.73	2.23	1.91	1.87	1.67	1.73	1.49	1.47	discharge				298.682	289.855	170.835	156.724	125.947	110.955	99.6348	95.8972	83.9835	84.8681	79.8712	78.3785					379.952	147.442	41.3444	18.3224	8.68531	10.2023	11.8084	7.52528	16.9839	22.1594	21.7133
32	2	413	76	2	3	70	10.97	6.88	5.5	5.14	4.75	3	3.46	2.42	2.67	2.59	2.46	2.67	2.76	2.7	3.64	3.35	290.899	187.995	175.984	174.155	177.958	162.007	187.465	191.585	201.437	209.225	227.711	223.063	212.394	144.789	175.317	153.989	anurisch	199.643	49.1969	5.29447	4.40214	1.99286	20.6425	35.5443	16.627	11.1838	11.63
33	2	686	62	1	0	26	9.8	9.54	3.1	1.45	1.13	0.99	0.97	0.84	0.92	0.9	0.87	0.84	0.91	1.06	discharge		180.07	130.951	113.138	118.591	127.105	121.167	122.538	105.389	87.787	155.038	123.374	133.992	87.5352	77.9225			173.039	147.927	22.2487	10.0238	3.06365	20.464	12.063	3.66197	5.35211	5.98592	3.66197
34	1	1193	56	2	0	58	7.3	5.72	1.96	3.89	4.39	4.67	3.13	3.71	2.38	3.19	3.47	2.63	3.54	2.3	2.68	2.84	321.835	298.848	276.247	279.433	267.935	254.935	225.935	232.835	205.938	198.934	187.935	191.892	163.835	158.935	149.935	139.893	380.577	6.45449	44.1999	40.6306	29.9227	51.517	6.09756	4.31291	5.47293	10.7377	19.5717
35	2	1015	19	1	5	52	7.44	7.15	5.04	2.55	1.47	1.28	1.2	1.1	1	0.96	0.95	0.9	1.01	0.9	0.9	0.94	342.857	284.847	185.923	156.824	112.347	108.124	104.388	98.8235	93.2659	87.5712	81.7184	79.7812	81.7656	84.8128	77.5624	91.7325	anurisch	126.919	3.95598	54.878	12.7008	3.95598	5.02677	6.97858	8.87325	7.38672	6.21749
36	2	1225	43	1	4	46	6.23	5.46	4.29	3.43	2.57	1.66	1.62	1.65	1.62	1.58	1.6	1.56	1.48	1.39	1.38	1.33	339.634	310.833	243.967	140.677	130.872	127.876	115.491	123.755	110.124	131.551	115.467	99.5721	101.512	94.6723	91.6551	89.6721	anurisch	39.2029	21.0886	10.47	2.26056	8.06068	3.15289	15.8239	11.5408	12.6115	20.6425
37	2	787	68	1	4	68	9.1	8.7	6.95	6.33	8.33	7.74	6.39	4.3	3.27	2.66	2.27	1.9	1.88	2.09	discharge	2.3	331.672	320.582	289.846	310.858	277.592	261.682	245.377	221.867	154.862	120.523	119.873	176.872	189.356	165.967	110.582	95.8572	anurisch	anurisch	137.894	176.532	103.093	86.7638	26.2641	59.8156	22.0702	27.8703	15.467
38	2	447	73	1	4	68	8.3	9	5.4	4.68	4.36	3.7	3.26	2.39	2.18	2.03	2.07	1.66	1.59	discharge			328.582	278.567	154.967	132.572	124.349	94.6735	137.472	112.239	124.535	110.583	99.5325	101.482	113.582				anurisch	117.906	0.922071	2.26056	2.08209	1.90363	6.09756	12.6115	6.63296	65.0803	52.4688
39	2	190	52	1	4	47	13.26	9.6	3.31	2.1	1.48	1.32	1.23	1.07	1.01	1.03	discharge						278.235	171.482	135.847	121.582	87.2349	81.4835	89.3476	91.5823	79.2358	78.8436							anurisch	118.888	1.36823	20.6425	22.6948	10.47	0.475908	8.14991	5.9191	5.9191
40	1	739	61	1	1	55	2.78	3.37	2.62	2.48	1.82	1.4	1.29	1.2	1.2	discharge							198.482	210.325	176.482	155.583	120.482	110.348	113.583	123.583	89.4348								64.5449	36.1689	4.31291	11.5408	19.0363	17.787	13.95	6.98989	6.98989
41	2	895	70	1	3	45	4.01	4.94	3.55	2.76	1.68	1.38	1.19	1.13	0.98	discharge							210.482	198.672	185.348	165.823	132.572	134.583	119.582	114.673	101.572								107.912	127.989	15.3778	11.9869	0.832838	1.8144	8.41761	12.9685	12.9685
42	2	399	34	2	3	45	7.2	6.58	6.46	2.92	5.38	4.29	6.59	8.6	5.38	6.95	5.3	6.14	4.59	4.67	3.83	3.38	333.029	218.304	248.788	202.577	189.764	216.358	214.366	279.542	285.599	253.063	186.092	232.993	206.056	178.662	202.774	143.463	273.039	247.927	185.723	177.87	142.445	180.279	166.008	80.5804	121.743	159.221	125.669
43	2	773	63	1	4	45	5.9	2.66	4.38	5.84	6.41	6.17	5.43	3.28	3.35	3.33	3.38	2.9	2.7	2.22	discharge		323.582	267.572	254.672	176.784	165.835	167.623	145.857	151.667	143.673	132.582	124.582	119.946	113.587	124.683			365.692	174.683	56.7832	132.584	86.6826	78.6723	98.5723	79.5712	65.8124	45.7812	33.6825
44	1	863	60	1	3	55	10.2	9.37	8.35	5.92	2.89	1.33	1.02	0.98	0.82	0.71	0.71	0.69	0.66	0.67	0.67	0.67	354.586	312.583	243.832	189.582	165.783	143.952	123.684	132.586	141.586	121.866	98.5825	77.2518	86.6723	79.6833	101.582	89.8561	anurisch	145.739	42.8521	11.7958	11.2676	6.40845	9.15493	17.7113	17.0775	14.4366	18.662
45	1	584	50	2	3	55	8.54	7.42	4.57	4.41	4.3	4.21	6.63	4.96	6.91	5.67	7.6	4.84	6.34	4.2	1.18	5.53	288.899	162.007	187.465	191.585	201.437	209.225	227.711	223.063	212.394	113.138	118.591	127.105	141.167	148.788	102.577	189.764	anurisch	326.796	374.894	385.106	anurisch	anurisch	287.183	296.585	309.683	325.528	182.5
46	2	873	44	1	4	50	6.4	3.63	4.43	3.28	1.62	1.13	0.89	0.76	0.78	0.76	0.68	0.7	0.74	0.73	discharge		341.582	189.582	179.582	145.683	120.471	119.582	131.577	116.582	121.583	99.6812	85.9175	79.3487	82.7571	100.581			anurisch	161.479	28.3803	18.5563	19.2958	9.78873	8.94366	5.45775	4.29577	2.07746	6.40845
47	1	860	27	1	3	50	7.8	6.21	5.81	3.85	2.5	1.5	1.19	1.05	0.9	0.93	0.96	0.98	0.98	0.87	0.87	0.96	337.857	145.832	127.852	131.582	143.835	118.821	109.471	98.5712	86.8235	91.5812	78.5823	82.5812	79.5832	77.6823	81.5712	76.8214	anurisch	345.423	186.197	84.4718	67.2535	40.6338	54.6831	49.1901	95.669	61.0211	86.4789
48	2	1449	54	1	4	59	8.4	8.5	8.43	7.94	4.27	3.92	3.02	2.3	1.86	1.56	1.37	1.39	1.19	1.09	1.35	1.19	341.895	189.858	156.844	145.833	137.235	129.823	112.857	115.124	109.583	98.5723	100.702	102.833	91.8433	92.5612	88.2349	84.6823	344.683	275.141	79.8239	106.761	109.085	28.5915	11.2676	4.40141	7.25352	3.1338	6.40845
49	2	619	53	1	0	53	9.5	9.2	5.42	5.04	3.77	2.46	2.04	1.71	1.39	1.22	1.14	0.98	1.1	1.09	1.03		298.836	210.824	128.582	110.872	115.846	145.982	128.835	131.824	105.712	121.724	112.824	102.852	88.8352	94.8236	94.8236		352.642	130.211	88.9085	30.7042	26.162	6.19718	19.1901	30.8099	15.8099	24.3662	13.5915
50	2	157	29	1	2	57	10.3	12	8.67	3.82	2.9	2.45	2.18	2.07	1.79	1.52	1.37	1.97	2.08	1.76	1.53	1.68	345.867	185.735	167.867	143.876	120.856	115.867	118.272	107.236	100.852	98.8235	156.892	162.782	134.842	112.857	110.582	105.682	362.366	274.824	50.7746	11.0563	24.3662	10.3169	7.46479	14.0141	14.8592	73.0634	6.61972
51	2	180	33	1	3	55	13.3	8.39	6.75	4.89	3.59	2.73	2.36	2.05	1.97	2.01	1.93	1.71	discharge				351.853	177.235	166.234	154.35	158.825	143.852	132.724	121.412	115.447	110.523	120.325	111.235	143.973	132.835	117.532	103.621	345	219.542	26.5567	9.4973	9.78873	8.94366	5.45775	4.29577	2.07746	6.40845	1.44366
52	1	1217	63	2	3	69	7.87	5.45	7.5	8.94	6.08	6.75	7.48	4.12	5.33	5.18	5.16	3.12	3.76	3.54	3.55	3.46	312.535	274.802	192.774	227.832	236.938	176.349	208,i34782387	237.935	243.935	189.928	167.846	178.835	151.086	142.482	139.825	141.349	354.261	345.317	297.641	270.07	132.641	121.232	125.035	116.373	55.9507	45.5986	48.8732
53	1	1038	51	1	2	63	8.3	7.81	2.6	1.55	1.17	1.58	1.2	1.11	0.99	1.03	1.8	0.95	1.01	discharge			298.583	167.824	112.824	122.583	165.125	143.623	123.832	118.952	122.832	110.214	119.533	102.348	103.582				344.789	55.4225	23.3099	34.6127	20.1408	33.2394	29.7535	8.83803	5.56338	17.3944	15.1761
54	2	1030	54	2	3	65	10.5	11.01	9.58	7.16	7.53	4.49	4.37	2.66	2.67	2.36	2.22	1.91	1.74	1.7	1.73	1.77	285.23	313.029	208.304	218.788	178.662	187.782	185.986	179.587	181.853	161.143	151.889	134.043	116.197	112.483	99.5153	105.558	267.641	346.021	221.585	72.4296	147.43	56.9014	24.2606	26.0563	13.2746	14.331	22.3592
55	2	446	71	1	3	23	7.25	6.12	4.44	3.13	2.3	1.93	1.43	1.49	1.29	1.15	1.07	1.07	discharge				379.794	131.582	125.388	102.411	79.4344	70.5585	75.4685	91.5836	94.3534	97.2491	76.5387	76.5387					anurisch	211.338	211.338	3.55634	7.25352	2.1831	1.02113	1.33803	0.915493	11.6901	19.4014
56	1	911	43	1	6	50	9.42	8.18	7.44	5.53	3.92	3.01	2.59	2.3	1.88	1.77	1.86	1.76	1.8	1.84	1.73	1.89	389.29	320.235	198.913	164.731	146.57	128.409	133.004	147.231	145.72	145.72	144.21	124.692	117.239	111.672	105.682	98.6823	anurisch	222.792	59.7935	34.7835	21.9735	5.99236	8.9325	6.00326	12.9235	17.1239	16.1249
57	2	867	27	2	4	54	13.91	11.75	12.17	9.98	11.4	7.81	9.37	7.67	9.56	6.75	9.01	6.54	8.58	7.42	8.87	6.17	325.682	194.26	216.358	222.8	272.353	188.24	228.579	312.116	264.477	271.983	277.773	231.601	281.983	301.116	291.55	251.983	218.627	87.1127	144.261	166.761	162.535	132.958	97.2535	132.958	120.07	138.768	197.183
58	2	1393	56	1	3	55	8.7	8.14	6.86	6.61	5.5	3.06	2.13	1.76	1.34	1.25	1.19	1.34	1.23	1.58	1.35	1.28	319.731	183.175	191.548	122.114	90.0728	71.3138	81.5746	100.68	119.785	110.823	105.192	98.8358	87.2349	76.1235	81.6823	83.6215	344.883	99.8925	34.9346	22.8437	12.7832	14.8437	8.24878	9.12389	13.7823	8.84868	9.78125
59	2	1183	43	1	4	25	12.1	11.36	8.53	4.65	2.6	1.82	1.41	1.39	1.17	1.27	1.14	discharge					319.353	320.361	167.06	157.303	130.738	134.201	93.2203	124.695	135.05	145.406	123.682						323.683	87.2349	54.7824	4.73259	12.6823	13.7893	16.8782	8.78325	9.82148	7.24878	10.8214
60	2	744	72	2	1	68	7.3	5.75	5.88	4.85	6.54	4.6	6.79	5.04	6.57	5.06	6.6	5.3	7.33	8.3	5.48	6.79	358.913	358.913	349.039	317.373	286.866	314.437	350.739	312.528	327.232	216.358	324.366	299.542	285.599	253.063	232.993	267.443	anurisch	anurisch	348.22	243.917	139.614	127.717	141.44	118.841	155.981	198.913	319.92
61	2	620	66	1	5	68	6.4	4.75	3.3	2.87	2.17	1.85	1.73	1.74	1.6	1.47	1.51	1.41	1.44	1.23	discharge		345.725	298.833	206.823	185.784	121.682	111.682	98.6783	105.723	89.7891	79.7823	84.7832	99.7832	103.878	81.6821			279.682	106.761	109.085	28.5915	11.2676	4.40141	7.25352	3.1338	6.40845	3.13939	3.26529
62	2	429	65	1	6	68	11.3	9	6.22	4.49	2.95	2.19	2.22	1.72	1.75	1.76	1.7	1.8	1.56	1.64	1.64	1.73	356.892	287.832	210.682	144.937	135.736	127.124	113.683	116.912	101.682	98.2139	87.6835	91.2754	93.7813	79.6214	85.9214	101.683	anurisch	56.9014	24.2606	26.0563	13.2746	14.331	22.3592	10.5045	9.6232	5.02788	0.621403
63	1	1220	58	2	4	74	10.24	9.41	3.94	6.23	4.56	6.08	7.14	4.65	5.84	5.99	3.88	4.03	4.25	2.59	3.04	3.21	344.249	295.23	303.029	278.304	236.788	212.577	219.764	184.938	211.568	225.242	247.833	233.144	257.443	231.668	298.361	243.893	anurisch	anurisch	339.668	349.983	128.157	130.487	177.825	65.2707	44.7491	52.1772	18.5621
64	1	1267	66	2	3	74	8.32	7.68	2.52	2.62	5.14	6.47	7.3	4.37	5.37	5.45	5.41	2.85	3.65	3.56	2.73	2.74	321.597	285.193	248.788	202.577	189.764	187.875	185.986	182.711	186.092	198.662	167.289	179.014	187.851	155.038	123.374	119.533	anurisch	anurisch	82.393	151.638	128.787	111.916	119.219	136.907	81.8264	71.3138	76.6016
65	2	788	49	2	3	59	6.2	4.02	4.43	4.83	3.96	3.4	2.73	3.71	2.35	2.46	1.97	1.61	1.31	1.36	1.26	1.79	342.029	278.899	227.711	223.063	212.394	113.138	118.591	127.105	118.591	127.105	141.167	85.8737	123.463	122.538	105.389	87.787	319.542	79.812	42.7347	25.4236	19.0656	21.5836	31.0261	20.1987	6.34982	3.26529	6.60162
66	2	543	64	1	3	59	7.9	7.79	2.77	1.89	1.92	2.09	1.78	1.66	1.34	1.48	1.5	1.29	1.18	1.34	1.38	1.53	353.844	287.633	210.812	179.682	166.349	154.782	143.682	123.867	103.869	98.3487	124.783	110.682	112.682	89.8683	130.532	105.832	anurisch	58.3462	11.071	4.96493	19.884	21.2689	6.53867	1.6286	15.4775	14.4074	1.6286
67	2	162	24	1	3	52	9.4	9.26	11.61	6.46	2.81	1.79	1.41	1.31	1.13	1.09	1.03	1.05	discharge				289.682	243.878	145.782	110.623	98.8259	105.723	89.6832	91.8683	95.8624	101.681	94.8125	79.3849					anurisch	318.598	61.9344	15.4775	3.07644	8.55306	6.97932	3.26529	11.4487	10.5045	8.23589
68	2	882	36	1	4	55	9.34	10.28	5.31	6.13	5.86	4.86	3.68	3.12	2.78	2.66	2.81	2.58	2.45	2.38	2.31	2.26	345.849	287.389	148.325	113.832	114.946	117.433	105.784	101.582	135.782	119.783	98.6824	84.7824	103.782	110.682	92.7835	76.7812	anurisch	319.983	1.2509	61.6826	5.09083	8.68235	7.38488	5.78325	7.38682	23.7835	15.8248
69	1	446	72	1	4	67	6.8	5.73	4.54	3.16	2.23	1.91	1.69	1.48	1.37	1.26	1.01	1.04	1.08	1	discharge		324.358	298.587	278.682	210.682	222.682	178.682	157.239	124.782	98.3849	115.782	111.359	121.869	103.587	99.8784	81.6835	85.7823	anurisch	332.782	120.782	78.7823	24.7824	19.3478	8.82349	12.6842	21.5687	13.6878	9.87823
70	2	581	67	2	5	67	10.86	12	8.43	10.11	7.22	7.85	5.78	5.8	5.34	5.27	3.22	3.21	2.85	2.43	2.39	2.2	317.373	221.585	232.993	206.056	143.662	187.782	195.986	182.711	186.092	178.662	183.979	140.563	164.225	130.951	134.225	149.085	anurisch	152.641	171.232	125.035	126.373	55.9507	45.5986	48.8732	66.3028	55.1056	31.338
71	2	640	64	1	2	59	6.8	5.68	4.49	3.03	2.13	1.59	1.49	1.56	1.61	1.54	1.6	1.31	1.21	1.27	1.22	1.15	321.688	276.782	143.678	127.923	119.836	111.524	89.8436	95.7824	132.578	121.487	99.3413	87.8833	88.6823	93.8683	83.6889	79.7821	326.781	140.783	25.8782	21.8846	16.9883	12.7633	11.8439	14.7821	12.2348	9.58835	8.34889
72	1	799	42	1	3	59	6.7	4.46	4.17	3.27	2.2	1.48	1.26	1.13	0.95	discharge							312.682	145.782	112.682	103.685	98.1252	98.8467	84.7821	79.2478	71.6219								anurisch	120.683	35.7823	24.7823	21.8682	15.8849	3.45878	4.68124	2.68214
73	2	872	36	1	4	17	7.93	5.04	5.41	2.82	1.79	1.44	1.21	1.15	0.97	0.89	0.92	0.75	0.85	0.79	0.83	0.83	345.792	210.592	187.682	126.823	119.868	131.683	112.132	143.785	128.829	132.835	115.854	98.2348	96.1238	85.8125	81.6832	82.6124	anurisch	135.782	54.8236	23.7235	25.7219	21.3682	18.3489	6.71235	8.23489	4.87824	5.87823
74	2	1362	69	1	6	65	7.45	6.73	4.38	3.91	3.65	2.53	1.73	1.28	1.14	1	0.8	0.92	0.88	discharge			323.682	189.682	172.858	132.681	123.682	119.235	98.6823	91.5823	85.5132	89.5235	79.5831	74.6812	75.8682				anurisch	121.582	67.5823	17.2349	12.8623	9.82349	4.68236	6.23489	2.86725	7.23489	4.68235
75	1	972	40	2	3	64	8.32	5.69	5.84	6.94	3.89	3.71	5.62	4.57	6.42	5.6	5.62	5.31		4.42	4.13	3.65	277.773	231.601	281.983	301.116	291.55	183.175	191.548	142.114	144.789	182.711	174.092	152.662	161.143	151.889	142.662	153.967	anurisch	72.1951	131.746	167.06	319.29	319.29	319.29	349.668	191.763	33.8588	23.2203
76	1	1003	70	2	4	65	9.3	6.8	5.54	7.35	6.22	8.08	5.49	7.45	5.14	6.51	6.86	4.36	5.76	4.07	5.7	4.05	311.585	219.993	203.056	163.662	197.782	185.986	172.711	165.092	142.662	183.979	188.648	185.035	158.063	163.908	151.889	201.437	anurisch	99.1376	130.424	161.71	194.192	337.906	328.85	319.983	135.271	319.479	195.136
77	2	793	37	1	4	42	10.54	9.5	5.39	3.74	2.48	2.01	1.91	1.86	1.6	1.57	1.43	1.47	1.49	1.35	discharge		298.486	211.835	203.349	198.883	183.792	154.802	149.106	107.939	109.568	113.321	105.672	98.5729	95.4278	88.7283			anurisch	126.236	56.6239	23.6235	21.3933	14.6123	12.3123	9.34858	6.82359	5.73249	8.23489
78	1	1072	64	1	4	61	7.56	6.51	4.69	5.17	4.97	4.36	3.63	3.12	2.62	2.27	1.93	1.55	1.35	1.38	discharge		323.681	198.486	176.236	161.868	151.349	124.682	112.632	87.8612	81.3569	79.4812	69.5824	72.6823	110.287	110.287			anurisch	131.835	35.8346	41.8346	27.2467	14.5823	11.5235	13.5824	4.68235	5.78235	3.12958
79	1	341	58	1	4	61	8.12	7.66	4.51	4.6	3.94	3.47	3.37	2.9	2.74	2.23	1.99	2.1	1.91	1.76	1.83	2.11	341.582	297.349	165.823	146.681	132.582	129.581	121.481	112.581	126.581	136.235	128.582	119.948	121.488	123.682	131.579	112.499	anurisch	145.397	69.3249	31.4868	21.4824	16.6823	12.5847	14.6923	9.03487	8.12868	14.6982
80	2	1007	66	2	4	68	6.9	5.87	7.13	5.67	7.89	9.21	11.18	6.56	8.44	9.97	6.38	8.24	6.4	8.44	6.64	8.57	266.268	187.43	162.401	146.232	119.401	150.563	174.225	143.951	144.225	159.085	177.289	189.014	150.986	173.908	169.472	168.944	anurisch	349.416	398.976	319.605	186.449	125.01	164.353	320.046	190.792	310.109	181.161
81	2	1343	40	1	3	27	8.3	9.63	4.46	3.68	2.54	2.16	2	1.89	1.71	1.48	1.44	1.44	discharge				413.194	287.235	189.482	173.322	144.936	142.649	140.362	154.757	144.682	180.318	194.309	174.682					anurisch	212.035	89.5812	45.6024	31.4868	27.5824	15.6239	31.4868	41.5979	23.5932	3.68923
82	2	768	72	2	6	68	7.4	4.22	5.21	5.76	6.14	5.84	5.36	4.32	3.88	2.72	2.93	3.32	3.49	3.45	3.28	3.24	327.542	311.597	237.923	187.851	165.851	184.26	222.358	309.366	279.542	285.599	266.063	233.063	171.092	202.359	168.556	198.662	anurisch	287.87	192.445	180.279	166.008	180.58	121.743	159.221	125.669	75.2528	129.239
83	1	177	49	1	3	53	7.2	6.36	2.74	1.19	0.96	0.9	0.71	0.83	0.82	0.82	0.8	0.82	0.82	1.14	1.2	1.01	287.923	159.869	179.107	198.345	136.595	141.235	132.485	95.6969	89.5812	112.648	91.3904	78.3249	85.1308	91.4021	92.5923	83.4897	anurisch	112.492	89.2349	45.2341	31.4015	35.125	25.2346	21.4044	18.0236	15.2348	8.58923
84	1	951	67	1	3	40	7.45	6.36	2.74	1.19	0.96	0.9	0.71	0.83	0.82	0.82	0.8	0.82	0.82	1.14	1.2	1.01	323.033	171.812	143.236	69.4912	79.3249	81.3014	77.2348	89.2349	92.5812	94.5912	81.4882	78.3241	72.3039	85.9124	91.9348	64.9123	anurisch	73.7235	45.0883	21.9459	12.8901	9.58124	5.23409	7.12499	3.50123	4.59013	7.24867
85	2	866	65	2	3	76	8.87	8.55	6.2	5.61	8.17	9.03	9.07	5.84	5.68	5.36	4.92	4.42	4.32	3.82	3.76	3.56	358.913	328.868	321.975	276.935	276.088	281.984	256.858	261.846	253.984	198.835	189.907	203.835	179.847	181.348	161.935	183.836	378.598	198.787	319.731	333.794	191.107	60.7383	42.6718	35.9362	12.9595	11.134	21.5836
86	1	1197	66	2	3	76	8.24	8.44	5.57	5.57	5.55	4.86	3.55	4.46	2.7	3.24	3.11	2.42	1.98	1.53	1.49	1.45	320.361	323.029	278.899	227.711	223.063	212.394	216.358	179.587	181.853	161.143	151.889	118.591	127.105	118.591	285.599	299.542	356.898	313.605	166.62	87.7437	42.2311	15.6034	133.697	20.0728	3.76888	8.36421	5.59442
87	2	963	56	1	1	64	8.56	8.46	9.93	8.13	7.69	5.91	4.45	3.46	3.15	2.88	discharge						331.303	278.488	286.021	176.235	158.235	161.497	143.507	132.593	113.326	102.403							anurisch	178.349	145.012	132.502	87.235	67.9329	32.4023	29.0249	21.4968	19.4012
88	2	725	65	2	4	67	7.45	7.22	5.12	2.19	4.8	5.15	6.88	7.71	7.34	3.57	2.81	2.51	2.37	1.95	1.89	1.85	333.029	191.585	201.437	209.225	227.711	223.063	324.366	299.542	285.599	253.063	207.103	161.143	151.889	122.538	105.389	87.787	anurisch	345.423	186.197	84.4718	132.239	147.832	68.8138	84.2634	72.0185	57.5255	51.6901
89	2	388	72	1	6	67	9.45	9.89	10.46	5.86	4.43	4.17	3.29	2.77	2.62	2.15	discharge						345.012	287.125	198.123	184.235	199.556	239.243	278.93	227.673	178.023	164.235							anurisch	198.923	201.303	176.234	156.234	67.2341	46.2341	51.0348	31.3038	21.3059
90	1	995	49	2	4	27	5.7	2.77	3.59	4.84	5.32	5.69	5.98	3.9	4.86	5.22	5.61	3.96	4.38	4.63	3.91	3.59	264.477	271.983	277.773	231.601	281.983	194.26	216.358	222.8	272.353	188.24	187.782	142.662	153.967	152.897	164.668	105.558	247.641	132.641	121.232	125.035	116.373	151.638	128.787	121.916	119.219	102.708	86.1972
91	1	515	23	1	0	17	9.12	8.65	4.85	1.43	0.97	0.82	0.76	0.77	0.73	0.72	0.75	0.75	0.79	discharge			256.692	149.779	117.222	119.106	118.433	80.3602	95.5623	100.271	111.437	111.168	93.0062	107.536	107.536				anurisch	113.692	34.6025	13.6025	5.02487	6.60247	7.24767	3.69358	10.5836	5.69249	8.59021
92	1	1369	30	1	3	17	10.67	11.08	7.51	6.55	4.7	3.93	3.1	2.88	2.65	2.5	2.4	2.25	1.85	1.58	1.5	1.54	312.592	170.139	139.869	101.325	94.1949	98.6345	93.8586	91.3025	101.056	130.25	116.46	99.2399	115.451	99.9798	97.8609	95.742	184.068	135.968	120.603	110.503	98.5926	43.6926	25.6915	18.0285	15.692	22.5913	18.0582
93	2	677	68	2	5	68	10.45	9.64	3.8	5.88	7.27	7.92	5.13	5.55	5.29	5.42	4.49	3.89	3.44	3.28	2.9	2.83	337.373	221.585	192.993	206.056	143.662	157.782	158.986	172.711	156.092	166.662	173.979	140.563	154.225	100.951	94.2254	119.085	anurisch	345.317	297.641	270.07	132.641	141.232	155.035	122.373	155.951	98.5986	38.8732
94	2	548	71	1	5	70	5.6	3.17	3.38	3.04	2.73	2.46	2.29	2.22	2.46	2.09	1.85	1.82	2.01	1.86	1.8	1.71	318.329	180.452	225.117	249.064	182.47	162.156	196.058	291.307	276.912	239.176	201.44	194.309	158.12	199.691	229.019	182.336	anurisch	245.894	132.864	119.594	121.487	84.6925	34.6936	29.5925	21.5925	19.5925	22.5249
95	1	827	54	1	3	64	6.73	4.53	1.58	2.85	2.64	2.15	1.64	1.33	1.3	1.25	1.22	1.01	1.13	discharge			289.087	177.627	161.349	171.304	116.28	110.765	129.33	149.308	169.286	126.908	102.424	128.926	113.492				243.936	123.967	89.9248	56.9248	23.596	31.5007	52.5079	13.0582	24.9625	8.02589	7.23562
96	1	917	54	1	1	55	5.32	3.03	1.57	0.94	0.67	0.58	0.51	0.51	0.56	0.59	0.57	discharge					357.656	247.584	224.848	218.122	158.524	121.258	110.025	98.7911	128.657	132.693	101.751						312.057	67.9148	12.9768	8.60205	7.24867	10.5915	5.97973	4.97358	6.02478	9.69141	3.06872
97	2	604	77	2	4	68	6.45	6.1	2.62	3.45	3.49	3.11	1.7	1.7	1.57	1.55	1.53	1.49	1.47	1.43	1.41	1.43	314.698	254.969	198.835	213.959	171.835	154.944	161.856	143.623	158.484	134.949	123.845	114.349	124.436	112.867	101.298	113.547	anurisch	265.868	223.458	244.865	187.343	177.234	144.935	142.935	139.436	106.929	99.2458
98	2	1007	52	2	5	50	8.76	8.03	7.21	8.16	8.23	7.72	4.9	5.12	4.7	4.07	3.39	2.9	2.65	2.17	2.02	1.77	335.792	301.568	297.462	316.498	288.857	263.729	210.583	208.458	198.486	187.94	177.395	156.957	134.436	122.35	120.46	118.583	anurisch	312.44	321.867	293.867	298.867	278.957	234.365	186.322	133.619	104.784	98.6888
99	2	186	18	1	3	42	6.34	4.59	4.54	4.7	2.48	1.66	1.32	1.28	1.11	1.04	1.13	1.04	1.14	1.08	1.18	1.11	198.493	59.2385	84.9343	106.863	70.6738	55.6062	66.167	76.7278	87.6249	96.7731	132.155	110.092	78.8803	74.5753	83.0508	83.0508	265.048	87.926	23.835	14.6915	7.01241	6.14099	8.50249	22.2046	9.50246	10.5936	3.62407
100	1	669	53	1	1	61	8.98	7.28	6.1	3.43	2.47	1.9	1.53	1.53	1.26	1.29	1.16	discharge					348.195	232.113	263.055	276.778	215.565	193.098	176.686	160.811	184.623	121.497	113.036						289.501	67.0149	39.6925	28.9415	21.3957	19.5925	12.4964	11.3849	9.92488	10.4025	7.14979
101	2	665	52	1	2	43	10.2	9.76	4.91	3.23	1.81	1.39	1.17	1.1	1.1	1.09	1.12	1.2	1.1	1.35			329.924	289.693	220.678	137.537	134.711	137.94	142.514	147.088	133.77	117.76	111.841	161.349	142.783	123.582			279.591	101.911	37.2354	26.5013	16.2341	13.1434	9.50235	12.5924	11.5923	3.50125	5.69012
102	2	1152	60	1	0	47	7.43	4.69	4.44	4.24	3.92	2.89	1.97	1.61		1.4	1.36	1.34	1.4	1.48	1.39	1.51	217.987	148.434	198.076	191.753	122.065	136.057	140.362	137.537	166.326	139.42	148.568	157.716	148.434	141.169	126.37	102.962	anurisch	89.9235	35.6923	15.6012	9.60214	12.6012	11.5923	8.69125	7.12068	6.12058	7.12068
103	2	449	39	1	3	61	6.76	5.35	5.16	3.77	2.45	1.85	1.67	1.56	1.57	1.54	1.55	1.44	discharge				321.035	273.684	243.952	195.924	157.985	136.326	142.918	189.466	208.906	228.346	203.592	156.021					251.596	110.058	32.0235	17.235	15.6012	9.60132	13.6935	17.0348	8.81235	7.34078	10.5981
104	2	149	40	1	0	41	8.45	7.8	5.98	3.82	2.21	2.1	2.03	1.84	1.65	1.5	1.43	1.32	1.27	1.28	1.23	1.27	368.464	230.095	184.354	166.057	166.999	137.537	118.433	139.016	154.757	149.375	131.483	176.013	137.671	160.542	140.9	151.662	239.205	98.0329	76.1241	52.0347	41.8692	31.5915	14.0135	12.6992	13.5012	16.1231	9.50125
105	1	563	45	1	0	48	7.3	6.2	3.82	1.5	0.81	0.82	0.69	0.7	0.72	0.72	0.68	0.64	0.67	0.69	0.65	0.65	331.497	168.344	244.759	220.274	124.621	128.926	133.231	168.748	163.905	192.964	159.062	138.478	137.806	129.599	168.479	137.671	212.912	114.012	87.1231	45.0235	31.5902	39.9572	27.1249	21.6015	19.6912	15.6012	13.6924
106	2	1141	59	1	2	56	11.54	12.18	8.51	3.54	1.84	1.47	1.42	1.25	1.57	1.45	1.45	1.39	discharge				337.397	246.912	150.99	203.054	109.957	107.401	129.061	371.22	382.924	299.648	216.373	131.035					297.049	132.568	86.1059	21.0632	29.6923	25.6023	31.4058	120.413	144.601	122.692	110.602
107	2	1087	53	1	2	47	7.73	6.46	3.24	2.43	1.77	1.55	1.27	1.17	1.25	1.22	1.18	discharge					389.12	255.925	209.242	213.009	140.185	194.982	107.493	147.719	137.763	127.808	127.808						256.123	198.592	122.592	32.5792	29.0235	27.2409	17.2391	15.1049	9.59124	11.7462	10.4924
108	2	844	72	2	4	74	6.45	5.99	6.89	5.95	4.63	6.79	5.8	7.7	4.93	6.57	7.18	4.59	5.27	4.95	4.39	3.99	341.568	325.436	310.688	298.783	301.846	287.857	276.913	301.578	265.946	243.681	234.121	187.659	196.477	177.544	187.365	154.867	anurisch	312.754	324.35	298.578	277.767	285.423	242.913	198.572	165.932	153.877	132.489
109	1	1080	32	1	1	40	6.54	4.5	3.2	1.74	1.21	0.83	0.73	0.66	0.69	0.75	0.66	0.66	0.66	0.65	0.65	discharge	395.25	285.249	247.315	199.422	190.004	161.349	115.877	152.47	152.47	152.066	143.86	144.936	139.824	134.711	129.419		234.012	186.213	29.2135	17.5121	22.6012	21.4068	18.9235	14.7012	13.6091	11.5023	17.4012
110	2	165	24	1	3	51	9.2	8.76	6.36	3.96	2.58	1.71	1.45	1.33	1.35	1.36	1.37	1.36	1.4	discharge			476.96	234.4	190.408	121.124	78.3422	101.078	123.814	152.604	177.224	137.94	198.48	173.691	132.602				256.123	120.487	67.5598	51.5978	64.5912	31.4068	33.3886	27.6021	21.2344	17.5012	13.6923
111	1	1190	54	1	3	52	5.61	2.98	4.73	5.44	4.42	4.15	3.94	3.32	2.96	2.92	3.12	3.04	2.39	1.89	1.95	2.21	343.102	337.452	273.011	274.76	274.76	232.247	194.692	185.023	191.595	222.597	154.605	174.023	162.508	159.591	143.501	137.501	312.502	243.068	221.497	154.068	137.601	146.601	152.476	138.424	125.501	195.401	126.601
112	2	986	73	1	6	65	6.87	4.94	4.94	4.62	4.8	3.08	3.72	3.4	2.9	2.78	2.68	2.55	2.7	2.59	2.58	2.34	359.515	280.276	230.162	180.049	209.781	196.596	208.301	201.843	197.125	179.591	165.012	154.691	139.501	141.068	129.012	124.691	301.386	286.071	123.536	76.1238	89.9325	43.9622	55.5867	31.5867	35.7935	27.2365	21.7523
113	2	951	61	2	4	52	9.87	10.01	10.24	7.86	8.57	8.03	6.42	4.38	3.05	2.66	2.47	2.25	2.24	1.83	1.87	discharge	335.943	312.385	298.575	302.982	295.867	235.857	243.935	210.682	202.646	198.573	165.946	143.868	139.687	143.967	124.944		anurisch	354.958	345.857	304.671	279.652	206.355	198.457	187.457	165.846	143.867	124.346
114	2	960	36	2	2	17	8.63	10.54	6.91	4.98	6.49	4.77	5.25	3.43	3.98	3.67	3.52	3.48	3.18	3.18	2.79	2.45	324.856	345.486	303.941	298.578	301.486	287.571	256.856	243.325	217.958	203.571	167.832	156.839	143.857	134.947	131.857	125.856	anurisch	298.857	301.098	287.588	178.946	186.836	175.935	98.8579	83.9602	79.6035	73.6458
115	1	695	25	1	2	40	10.3	13.43	11.42	6.23	3.22	1.93	1.45	1.23	1.13	1.05	1.05	1.05	1.13	discharge			365.024	298.235	157.504	143.592	139.591	124.691	117.401	113.501	102.591	104.501	98.9325	87.5912	79.5912				345.013	89.6912	63.6012	21.5978	19.5012	17.9128	15.7012	16.3825	9.60124	7.58128	5.02139
116	1	954	44	1	4	40	5.76	4.92	4.51	2.44	1.63	1.44	1.42	1.45	1.21	1.23	0.91	0.87	0.84	discharge			339.501	287.592	187.502	177.125	165.601	143.596	125.501	122.592	119.501	134.691	129.59	101.497	95.4012				anurisch	69.0987	39.0124	45.6013	27.0124	21.2958	17.0124	14.5013	11.5867	18.0124	9.01235
117	2	110	35	1	1	66	11.1	12.61	7.88	6.6	4.75	3.48	2.77	2.48	2.18	2	1.75	1.87	2.06	2.22	1.97	discharge	381.397	265.601	210.591	190.692	184.601	152.497	143.508	144.691	201.407	132.497	119.591	167.157	123.591	98.5902	89.5912		329.592	122.497	101.501	45.6012	31.1887	29.9123	24.6012	19.5013	15.6012	13.6978	29.4012
118	1	948	49	1	3	26	5.69	5.34	3.66	4.88	3.76	3.3	2.59	2.12	1.78	1.69	1.62	1.46	1.23	1.27	discharge		298.501	245.012	221.308	187.401	157.012	143.407	129.693	135.501	122.592	119.501	99.5012	91.3848	89.5012	92.4923			321.492	285.032	103.501	58.0982	35.0912	42.0582	31.4968	29.5012	27.5012	19.1234	17.5912
119	2	691	55	1	3	26	8.59	9.47	6.58	3.39	2.13	1.68	1.49	1.36	1.32	1.3	1.38	1.32	1.31	1.3	discharge		365.891	187.024	176.021	152.958	149.591	137.123	128.601	122.501	121.591	176.012	143.012	109.702	95.1231	91.3958			298.021	187.501	165.913	75.0124	12.4912	15.1231	9.02139	11.3848	13.4832	17.4812	7.87214
120	2	725	66	1	6	73	9.34	8.83	6.6	3.84	2.57	1.84	1.63	1.49	1.41	1.43	1.39	1.19	1.04	1.07	1.06	discharge	326.124	296.214	265.501	186.214	165.124	153.598	136.129	143.868	129.591	127.581	121.286	119.591	113.591	95.124	89.9214		387.591	165.512	78.4813	69.4912	54.9671	24.6812	22.4867	6.2139	9.59235	3.58671	7.23498
121	2	1001	54	1	4	51	9.14	8.48	5.16	5.5	5.19	4.31	3.61	2.98	2.47	2.04	2.02	1.84	1.79	1.7	1.78	discharge	321.957	243.598	178.691	154.681	143.597	137.132	128.129	145.008	126.601	119.601	117.215	110.599	103.588	98.5912	89.9218		278.921	76.2139	54.4958	25.1239	31.3986	32.9376	23.5967	15.1293	13.5068	9.93478	8.12935
122	2	782	76	1	5	68	6.76	5.94	5.36	2.97	2.2	1.92	1.65	1.44	1.35	1.38	1.28	1.32	1.41	discharge			389.691	276.691	189.693	155.214	161.387	143.598	139.601	131.387	127.591	121.858	117.501	122.867	87.0125				anurisch	67.0214	15.0124	21.1948	22.9671	17.3488	13.6912	11.4977	10.8458	3.59671	4.69671
123	2	1135	61	2	2	55	7.34	5.65	6.21	3.58	2.65	2.86	2.25	2.11	2	1.64	1.44	1.22	1.1	1.06	1.19	1.3	331.376	325.932	287.578	265.924	237.923	218.458	169.844	159.235	139.679	143.932	121.935	119.486	112.848	111.972	107.483	105.846	331.498	319.095	298.588	275.238	168.346	129.837	121.785	78.5827	68.3597	56.4587	49.0492
124	1	425	69	2	5	70	7.3	5.11	3.27	4.97	3.93	4.87	5.26	3.05	3.04	3.01	2.63	2.07	1.75	1.51	1.47	1.37	347.471	312.481	300.432	288.383	278.588	243.944	226.099	202.947	195.012	167.592	157.035	143.745	119.473	116.248	94.5881	101.488	anurisch	302.497	283.582	295.239	259.947	201.582	198.588	175.249	98.6827	75.2306	68.9086
125	2	774	70	2	4	70	8.45	7.13	7.78	5.32	5.77	5.65	3.67	4.11	3.97	3.74	3.46	3.13	2.96	2.93	2.71	2.55	322.036	275.325	288.096	198.482	276.947	268.824	276.587	249.035	231.958	199.581	192.582	176.947	154.924	132.956	144.026	115.904	anurisch	326.901	278.599	267.24	198.588	187.949	117.04	129.587	83.0598	77.9579	61.9577
126	1	1028	62	1	5	55	6.83	3.67	2.91	3.69	3.49	3.3	3.16	2.84	2.73	2.62	2.46	2.4	2.18	2.38	2.24	2.05	367.501	289.235	290.591	267.021	234.602	227.501	189.501	176.601	167.601	153.591	143.51	128.605	121.296	136.501	118.601	112.509	327.325	278.502	277.591	128.501	78.5012	65.5012	54.5023	56.6012	32.3067	21.3057	19.6012
127	1	1198	49	1	4	55	7.87	6.51	6.41	6.18	5.45	4.37	3.42	2.83	2.78	2.54	2.5	2.24	2.33	discharge			341.396	312.408	276.012	221.397	198.601	178.501	163.508	164.039	143.507	132.407	129.601	128.501	119.571				364.014	298.591	134.691	56.1231	49.5013	46.2375	41.3757	36.6012	31.486	19.5912	14.5913
128	2	1324	48	1	3	17	11.3	12.1	6.7	2.45	1.5	1.11	1.08	1.13	0.99	discharge							295.591	178.591	123.593	106.013	87.5091	79.5912	77.5812	71.3858	68.2349								321.387	123.591	32.4987	10.5926	12.5823	15.0124	9.59348	7.12347	5.60125
129	2	816	65	2	6	72	10.34	11.7	11.63	11.49	8.28	6.58	4.97	6.89	5.35	5.94	6.17	4.08	4.73	5.33	5.61	3.9	345.874	325.948	298.584	301.824	274.957	238.926	289.714	238.935	258.845	221.581	199.485	136.046	141.946	153.095	120.348	124.154	anurisch	332.844	321.493	289.346	267.294	198.349	206.35	178.458	165.35	174.214	153.129
130	1	631	63	1	4	7	5.7	3.65	3.18	2.39	1.54	1.12	0.88	0.87	0.79	0.67	0.66	0.66	0.67	discharge			328.129	198.692	162.598	134.968	122.483	119.601	107.691	105.601	89.5812	81.3867	91.4867	74.5012	75.1239				298.591	167.501	112.497	22.9671	19.5012	12.3957	10.4711	8.50124	6.50124	3.50687	4.13887
131	2	817	64	1	1	37	9.26	8.06	7.14	5.05	3.74	3.06	2.68	2.22	2.15	1.8	1.58	1.65	1.43	1.34	1.11	1.2	332.396	278.502	173.503	156.601	161.496	139.401	131.967	128.603	112.407	119.502	108.503	103.508	105.501	100.595	98.5013	91.3949	332.407	123.603	67.7012	32.3067	44.6069	41.9849	29.6032	18.6035	16.5012	9.60235	11.3958
132	1	735	48	1	5	33	8.45	6.49	3.35	4.81	4.11	2.44	1.53	1.14	0.96	0.84	0.8	0.82	0.83	0.82	0.79	0.8	321.693	167.047	135.702	133.603	128.603	124.602	114.602	116.34	109.502	104.602	107.602	112.407	101.095	97.5712	83.5078	81.9179	354.608	99.6935	34.6046	31.3858	26.5025	21.3907	19.6035	17.6023	15.7023	9.69236	8.47238
133	2	190	55	1	4	55	7.38	7.3	6.94	5.95	4.94	3.12	2.4	1.95	1.8	1.65	1.59	1.75	1.54	1.53	discharge		365.078	204.044	187.602	177.348	171.386	162.408	159.601	157.602	146.705	138.581	122.468	119.593	116.561	91.3767	92.4757	85.0149	anurisch	89.9125	43.5704	29.6025	21.3869	18.6012	16.2836	14.2377	12.4937	13.5973	15.6903
134	2	428	65	1	4	68	5.32	3.87	3.93	3.61	3.31	2.43	2.18	2.26	1.84	1.9	1.76	1.74	1.67	1.49	1.37	1.52	339.582	278.609	219.503	178.501	176.012	143.598	134.601	124.605	131.487	132.497	111.292	109.503	103.507	99.5921	100.475	97.5848	321.385	114.761	103.085	58.5915	41.2676	34.4014	7.25352	13.1338	6.40845	7.03364	3.74618
135	1	841	67	2	5	68	6.5	6.43	5.45	7.54	8.95	6.69	7.86	5.05	5.42	5.54	4	4.21	3.78	3.83	3.6	2.59	337.35	301.349	297.436	310.35	287.383	307.924	285.935	274.124	231.397	198.349	183.598	171.017	158.436	161.846	146.792	143.569	349.692	192.641	161.232	175.035	166.373	151.638	128.787	121.916	119.219	81.7278	34.5566
136	2	511	49	2	2	48	7.89	8.1	7.26	6.79	8.26	6.8	3.69	3.49	2.89	2.39	2.33	2.04	2	1.89	1.91	1.83	341.458	302.385	275.966	298.325	265.923	253.955	198.587	175.235	167.395	154.444	162.436	149.957	134.35	131.389	129.835	99.3248	289.692	354.587	133.41	19.2661	29.5872	8.8685	24.0826	20.3364	11.2385	14.2202	22.4006
137	1	1467	47	2	5	42	10.4	11.34	8.57	8.72	5.44	5.27	4.54	3.84	2.71	discharge							328.458	321.348	295.239	273.568	253.214	198.438	174.436	132.325	112.322								278.501	207.034	212.08	217.202	53.5933	28.211	13.6086	14.0673	12.9623
138	2	1153	68	2	6	69	8.3	7.9	3.87	6.33	5.09	5.57	4.86	6.29	7.42	4.87	6.48	4.42	5.11	5.6	5.59	5.93	354.44	271.457	291.325	254.955	301.561	273.658	243.346	263.346	261.35	282.35	234.346	244.349	201.495	194.692	204.325	184.793	anurisch	195.26	51.0703	135.703	72.7829	53.6697	41.5138	38.2263	46.4832	22.7064	19.8777
139	2	380	74	1	2	68	7.4	5.98	5.82	4.94	4.01	3.2	2.57	2.26	2.07	1.91	1.68	1.64	1.78	1.67	1.62	discharge	343.59	256.023	251.325	189.502	185.602	162.401	152.497	143.507	139.592	131.497	129.592	117.602	111.482	105.601	101.496		204.358	53.6697	20.6422	9.17431	19.8012	30.4281	6.65138	4.58716	5.73394	17.737	9.93884
140	1	193	41	1	6	39	6.89	5.83	3.58	3.66	2.47	2.03	2.15	2.13	1.72	1.57	1.44	1.42	1.41	1.31	1.66	1.39	354.508	276.035	225.702	221.386	198.693	173.561	166.932	151.487	143.598	129.692	131.363	118.068	111.358	108.023	104.792	101.682	287.682	78.0488	31.4859	12.5972	18.5923	21.1768	13.5988	17.6921	7.60215	8.58213	9.72367
141	2	892	59	2	3	63	8.5	9.3	6.59	6.31	5.74	8.13	6.27	7.97	7.31	5.34	6.28	6.95	6.23	6.72	4.34	4.47	321.968	298.926	232.914	254.915	267.851	178.989	253.886	187.874	177.091	165.981	185.925	204.946	177.235	168.57	196.235	165.437	anurisch	365.122	196.713	243.272	79.7401	208.41	354.74	145.031	170.031	131.116	99.7034
142	2	653	65	2	4	63	7.34	5.65	6.24	7.31	8.05	8.62	8.84	5.4	5.71	5.33	5.01	4.35	3.59	3.68	3.23	3.28	351.457	279.325	274.457	251.325	224.835	198.346	275.235	243.46	184.693	165.346	159.437	161.495	143.435	133.359	129.585	110.325	278.602	229.74	163.609	99.656	35.7034	27.5994	25.7645	15.2905	16.4373	10.0153	61.7278
143	1	860	65	1	3	2	6.5	3.48	4.47	4.65	3.86	2.65	2.03	1.76	1.57	1.66	1.31	1.15	1.16	1.01	discharge		362.408	276.012	234.969	187.502	167.601	154.603	146.501	137.52	129.602	126.703	119.512	113.632	102.502	98.5912			anurisch	354.511	112.309	22.2477	12.3853	11.8502	11.5443	12.156	15.6913	9.69348	10.6823
144	2	1179	61	1	3	44	7.53	6.87	5.79	6.45	5.12	4.06	2.96	2.2	1.82	1.58	1.53	1.34	1.47	1.44	1.37	1.89	371.024	298.592	254.592	210.948	211.492	183.512	124.925	131.497	121.502	115.502	109.593	110.501	105.501	101.502	98.5924	92.5019	anurisch	75.6116	19.419	12.5382	6.88073	5.35168	14.2966	5.65749	7.23491	4.60249	8.50139
145	1	266	56	1	2	61	7.98	5.57	3.68	2.97	2.08	1.9	1.36	1	0.86	0.83	0.79	0.69	0.84	discharge			287.602	187.025	123.603	125.602	116.602	108.602	98.5015	94.6925	91.4025	88.6925	87.0933	81.4925	76.6915				anurisch	219.113	22.3242	25.4587	23.2416	12.5924	8.69234	7.50235	6.59249	5.50235	6.01524
146	2	618	71	1	2	64	8.32	9.35	5.26	3	2.52	2.34	1.86	1.6	1.76	1.82	2.01	2.16	1.98	2.17	2	1.94	341.407	276.203	189.502	144.624	139.602	131.496	125.601	189.502	181.492	168.601	125.609	122.625	110.501	105.501	101.502	100.523	287.592	81.4012	26.6035	19.6925	17.5104	12.5938	15.6035	57.6035	32.4355	28.5023	21.4967
147	1	873	62	1	4	64	10.12	9.93	6.7	4.01	2.43	1.79	1.3	1.2	1.1	1.09	1.02	0.98	1.03	0.92	0.94		331.502	267.012	145.702	123.603	108.034	106.601	101.403	102.501	94.6024	91.5935	88.6029	86.9526	79.0235	77.5824	71.4825		312.514	45.6023	21.3964	12.5912	13.5602	11.4259	9.50135	8.52439	7.01523	6.05825	5.60235
148	2	694	72	2	5	76	5.82	3.94	4.75	5.06	3.52	3.47	3.26	2.86	2.58	2.3	2.25	2.11	1.83	1.52	discharge		343.46	321.325	330.348	298.348	274.937	197.347	184.018	175.459	165.436	161.395	143.355	132.35	128.492	119.019			anurisch	221.482	173.348	184.24	100.383	45.3957	33.3947	29.3481	31.9287	21.2938	31.2939
149	1	748	56	2	0	44	7.43	6.54	5.36	6.99	5.06	5.13	3.46	3.23	2.85	2.58	1.91	1.74	1.51	1.35	1.21	1.03	351.924	315.395	298.35	277.292	264.493	204.25	201.492	185.348	143.983	151.382	138.292	129.492	141.296	119.282	125.348	112.983	anurisch	197.034	172.08	217.202	53.5933	28.211	13.6086	14.0673	14.2202	22.4006	29.2049
150	2	352	62	1	2	49	8.2	7.95	6.21	4.1	2.96	2.08	1.86	1.46	1.44	1.2	1.33	1.34	1.21	1.32	1.54	discharge	347.234	256.023	178.523	170.035	143.069	139.593	124.692	121.491	122.593	131.497	119.598	117.692	105.602	102.397	93.6912		287.692	105.601	54.6012	23.6912	19.5015	7.60235	9.59179	8.58123	5.60149	4.81651	4.05199
151	1	647	42	1	4	49	5.81	4.62	4.03	2.73	1.76	1.3	1.15	1.01	1.01	0.89	0.86	discharge					298.501	120.592	98.5915	96.5913	87.9125	85.6012	81.4813	79.5812	77.5812	74.124	69.6912						265.389	35.0124	26.6012	10.5912	8.69129	6.12309	7.5189	4.60149	5.01289	8.33333	3.06813
152	2	1108	52	1	3	61	8.15	7.11	7.1	6.06	4.55	2.99	2.17	2.03	1.94	1.93	1.75	1.76	1.61	1.74	1.75	1.72	339.581	289.591	174.601	159.591	143.591	139.591	132.967	141.397	129.591	110.591	105.912	106.591	178.121	129.591	122.591	104.602	354.969	142.661	149.465	34.0979	21.0245	15.8257	4.43425	5.9633	4.5107	7.18654	9.78593
153	1	1098	63	2	5	61	5.76	2.94	1.66	3.92	3.53	4.95	3.82	5.22	3.9	5.48	3.85	4.67	3.87	2.99	2.35	2.16	343.349	301.486	294.924	276.239	221.396	205.24	176.235	184.582	143.935	174.214	164.239	159.285	143.35	132.492	128.293	123.239	68.9602	272.501	205.125	193.913	181.269	236.697	238.685	205.199	171.713	247.63	355.122
154	2	1448	45	2	3	41	7.34	6.58	5.29	2.88	2.46	3.83	5.02	3.05	4.23	2.84	4.19	3.34	4.39	3.52	4.41	4.99	321.835	308.285	294.568	254.459	201.348	218.24	236.349	204.458	195.357	174.824	159.018	147.981	234.946	201.946	226.942	165.924	354.664	222.324	323.746	85.3976	194.19	38.9144	117.125	152.523	133.104	244.801	234.251
155	2	717	56	1	3	57	9.39	8.39	6.65	4.24	3.6	2.78	2.59	2.67	2.58	2.4	2.19	2.06	1.98	1.9	1.91	1.71	365.601	254.595	189.012	212.591	206.116	78.2875	92.2018	131.116	89.9847	87.5382	123.93	154.817	154.969	124.969	237.232	226.376	anurisch	354.817	182.875	95.7951	29.7401	43.7309	17.4312	30.3517	9.25076	5.9633	9.55657
156	2	446	62	1	2	31	9.5	9.35	6.11	5.97	4.59	2.94	1.9	1.52	1.6	1.38	1.28	1.17	1.28	discharge			319.591	273.691	247.095	182.416	115.826	89.0673	104.128	119.648	120.719	122.324	106.193	89.0673	79.5923				anurisch	217.202	78.211	40.6728	31.6514	21.6361	15.2905	14.6789	13.4557	6.42202	6.26911
157	2	116	48	1	6	38	7.83	6.31	6.28	3.38	1.84	1.43	1.45	1.41	1.45	1.53	1.37	1.46	1.47	1.47	1.29	1.29	355.046	294.358	142.661	162.538	192.584	175.841	120.183	163.838	176.529	156.384	156.384	136.239	129.591	121.486	107.501	103.507	158.486	136.086	64.0673	24.6942	42.5076	70.107	27.4465	36.3914	44.3425	24.5413	67.0489
158	1	845	65	2	4	66	6.82	5.11	5.37	3.88	3.98	5.22	4.44	5.26	4.93	2.52	2.96	2.44	2.05	2.89	4.49	3.66	364.052	247.477	210.474	232.722	202.599	147.554	126.376	132.11	145.489	153.058	141.055	148.777	141.858	134.939	162.08	159.691	anurisch	88.7615	71.6361	177.064	216.743	177.294	112.385	110.245	11.4679	15.9786	15.1376
159	1	119	55	1	5	58	8.41	7.36	6.45	5.63	3.72	2.87	2.57	2.18	1.88	1.57	1.39	1.28	1.24	1.12	1.11	1.12	384.587	195.107	174.006	196.254	131.346	141.437	145.107	132.491	122.591	117.505	115.401	111.306	113.082	115.601	99.5912	89.5912	324.969	121.101	39.3731	48.2416	14.526	16.3609	21.789	18.1193	31.9572	17.737	29.7401
160	2	923	64	1	0	59	8.92	8.15	4.93	4.54	4.98	4.75	4.48	3.64	2.98	2.56	2.32	2.14	2.12	2.05	2.09	1.98	354.052	315.122	255.275	236.239	192.508	154.601	143.596	139.592	131.487	129.591	119.491	117.597	93.5867	95.6912	89.5912	87.5129	anurisch	242.661	354.587	230.81	234.098	154.893	7.33945	15.1376	10.8563	4.3578	13.9144
161	2	749	66	1	5	70	5.33	4.61	3.31	2.73	2.3	1.97	1.78	1.77	1.69	1.63	1.42	1.34	1.28	1.4	1.29	1.4	323.082	189.598	176.591	159.591	143.591	137.971	127.591	131.407	118.587	105.601	123.597	104.601	101.498	95.9185	91.3988	79.4913	54.8165	21.6361	35.5505	10.3211	14.4495	16.3609	20.7951	14.6789	11.5443	20.8716	18.1193
162	2	787	73	1	4	66	8.44	7.43	3.68	2.58	1.71	1.44	1.24	1.14	1.05	1.06	1.02	1.13	1.19	1.21	1.2	1.23	329.501	210.492	178.591	154.597	143.597	137.597	131.497	129.591	122.582	105.881	144.691	131.386	121.386	164.902	154.598	99.5912	anurisch	353.899	133.639	51.2232	51.7584	28.0581	20.7951	19.3425	16.208	12.9205	49.6942
163	2	1060	71	2	3	69	5.87	3.79	4.41	4.54	4.03	3.24	2.67	2.4	2.22	1.99	1.99	1.99	1.73	1.55	1.56	1.67	345.24	326.249	301.35	286.018	259.29	201.395	193.946	169.936	171.359	162.396	148.487	132.957	154.249	132.958	123.946	143.984	anurisch	215.673	181.04	170.872	172.095	2.75229	85.8563	77.9817	7.64526	169.725	232.263
164	2	862	56	1	3	57	9.8	10.35	7.49	8.48	7.07	4.78	4.01	3.2	3.17	2.83	2.79	2.58	2.61	2.49	2.34	2.37	319.481	189.592	122.592	131.396	121.349	119.491	156.691	117.592	108.576	106.591	101.487	99.5812	97.5912	106.691	143.591	120.588	289.582	354.281	233.18	33.2569	25.9939	11.9266	19.2661	5.65749	3.89908	6.59124	10.5912
165	2	731	67	1	3	72	7.43	9.28	8.95	6.07	4.02	2.72	2.24	1.93	1.97	2.01	1.89	2.03	2.04	1.9	2.06	2.18	327.691	165.691	143.597	141.593	99.6913	105.915	134.692	132.597	112.597	107.791	89.6923	167.791	91.4867	86.6912	87.5912	89.5912	anurisch	116.667	25.3058	3.74618	17.3547	15.5963	7.72171	9.58123	12.5723	14.5012	15.3924
166	2	345	53	2	4	52	8.1	7.31	5.67	8.02	9.2	6.16	5.96	4.78	3.58	2.83	2.3	2.15	1.89	discharge			332.013	304.935	295.831	278.934	269.836	271.248	249.836	231.935	201.346	198.348	173.935	163.396	141.344				anurisch	241.935	198.349	201.835	212.857	165.809	146.994	132.936	110.849	94.9946	77.9902
167	1	751	61	1	4	51	10.3	11.41	6.02	3.76	2.77	2.49	2.28	1.82	1.68	1.4	1.23	1.18	1.18	1.21	1.23	1.19	371.486	234.692	139.591	128.912	112.458	98.5812	94.6921	95.133	85.6912	83.5713	81.4768	77.5914	79.5812	69.6912	81.4867	82.5868	321.597	122.591	10.5812	7.58124	6.70124	15.6977	14.1813	12.5913	11.9812	10.5912	3.41204
168	1	880	65	1	4	73	6.34	6.2	4.26	4.86	3.61	2.87	1.81	1.39	1.38	1.11	0.92	0.7	0.64	0.54	0.53	0.53	312.591	277.691	120.344	118.987	112.356	99.5912	89.5971	91.3469	87.6981	83.1246	79.1386	72.6768	71.3877	69.214	79.6523	81.1858	152.577	112.662	21.3868	15.9781	13.6901	12.4591	11.9681	6.59691	7.01239	3.57698	5.68723
169	2	1248	44	1	3	49	8.76	9.41	7.02	4.92	2.91	2.33	1.76	1.63	1.54	1.56	1.58	1.66	1.72	1.68	1.74	1.84	327.621	221.487	144.601	132.596	128.913	122.326	118.501	114.606	109.691	106.579	89.5012	79.5867	81.4958	167.587	143.867	122.488	289.596	143.958	54.5968	41.3859	32.2959	18.5014	12.5926	10.8671	8.67124	7.49131	4.59678
170	2	976	68	1	4	71	8.34	8.8	5.5	4.61	3.46	2.51	2.02	1.79	1.46	1.44	1.36	1.41	1.45	1.37	1.4	1.33	371.679	189.601	156.791	141.859	132.577	129.502	121.477	89.5912	85.6912	86.214	122.587	112.468	84.6968	91.4691	75.9712	83.5799	256.792	89.5978	23.5978	19.5868	15.6013	13.9582	8.59671	10.414	8.12959	7.59782	3.95868
[truncated: 39 more columns]
